# Supplementary material for: Phellinus baumii Polyphenol: A Potential Therapeutic Candidate against Lung Cancer Cells
Source: Int J Mol Sci. 2022 Dec 17;23(24):16141. doi: 10.3390/ijms232416141 (PMC9782521; doi:10.3390/ijms232416141)
Supplement: Supplementary file 1 [file ijms-23-16141-s001.zip]

Archive with 1 entries (1 files):
- ijms-2094441-supplementary.pdf
